# Supplementary material for: N6-methyladenosine RNA modification suppresses antiviral innate sensing pathways via reshaping double-stranded RNA
Source: Nat Commun. 2021 Mar 11;12:1582. doi: 10.1038/s41467-021-21904-y (PMC7952553; doi:10.1038/s41467-021-21904-y)
Supplement: Supplementary file 5 — Supplementary Data 1 [file 41467_2021_21904_MOESM5_ESM.xlsx]

## Sheet: Antibody info.
REAGENT or RESOURCE			SOURCE	IDENTIFIER
Antibodies
GAPDH			CST	CAT#5174S
TBK1			NOVUS	CAT#NB100-56705
IRF3			NOVUS	CAT#NBP2-67741
RIG-I			ABGENT	CAT#AP1900A
VSV-g			ABGENT	CAT#AP1016a
TLR3			Proteintech	CAT#17766-1-AP
TBK1			Abcam	CAT#ab40676
MDA5			Abcam	CAT#ab79055
METTL3			Bethyl	CAT#A301-567A
TRAF3			CST	CAT#4729T
TRAF6			CST	CAT#8028T
TBK1			CST	CAT#3504T
p-TBK1			CST	CAT#5483T
Rig-I			CST	CAT#3743T
LaminA/C			CST	CAT#4777T
IRF3			CST	CAT#4302S
p-IRF3			CST	CAT#29047S
p-stat3			CST	CAT#9145S
p65			CST	CAT#6956S
p-p65			CST	CAT#3303S
p38			CST	CAT#14451S
p-p38			CST	CAT#4511S
p-stat1			Abcam	CAT#ab109461
J2(dsRNA)			SCICONS	CAT#J2-1809
YTHDF1			Proteintech	CAT#17479-1-AP
YTHDF2			Proteintech	CAT#24744-1-AP
YTHDF3			Proteintech	CAT#25537-1-AP
YTHDC1			Proteintech	CAT#14392-1-AP
MDA5			CST	CAT#5321
RIG-I			CST	CAT#4200
WTAP			Proteintech	CAT#10200-1-AP
METTL14			SIGMA	CAT#HPA038002
MAVS			Proteintech	CAT#14341-1-AP
m6A			Synaptic Systems	CAT# 202003
