# Supplementary material for: N6-methyladenosine RNA modification suppresses antiviral innate sensing pathways via reshaping double-stranded RNA
Source: Nat Commun. 2021 Mar 11;12:1582. doi: 10.1038/s41467-021-21904-y (PMC7952553; doi:10.1038/s41467-021-21904-y)
Supplement: Supplementary file 6 — Supplementary Data 2 [file 41467_2021_21904_MOESM6_ESM.xlsx]

## Sheet: Cell Lines info.
Cell Lines
HEK293T			ATCC	N/A
A549			ATCC	N/A
RAW264.7			ATCC	N/A
Vero			ATCC	N/A
HeLa			ATCC	N/A
Huh7			ATCC	N/A
LO2			ATCC	N/A
