# Supplementary material for: N6-methyladenosine RNA modification suppresses antiviral innate sensing pathways via reshaping double-stranded RNA
Source: Nat Commun. 2021 Mar 11;12:1582. doi: 10.1038/s41467-021-21904-y (PMC7952553; doi:10.1038/s41467-021-21904-y)
Supplement: Supplementary file 7 — Supplementary Data 3 [file 41467_2021_21904_MOESM7_ESM.xlsx]

## Sheet: Oligonucleotides sequences
REAGENT or RESOURCE			SOURCE	IDENTIFIER
Oligonucleotides
siScramble			GenePharma	N/A
TTCTCCGAACGTGTCACGTTT
Murine siMettl3-1			GenePharma	N/A
AUCACAACAGAUCCACUGAGG
Murine siMettl3-2			GenePharma	N/A
ACCCGCAAGAUUGAGUUAUTT
Human siMETTL3-1			GenePharma	N/A
GCCAAGGAACAATCCATTGTT
Human siMETTL3-2			GenePharma	N/A
CGTCAGTATCTTGGGCAAGTT
Human siYTHDF2			GenePharma	N/A
GCAGACTTGCAGTTTAAGTATC
Primer: VSV - Forward: ACGGCGTACTTCCAGATGG			Synthesized by Sangon Biotech	N/A
Primer: VSV - Reverse： CTCGGTTCAAGATCCAGGT			Synthesized by Sangon Biotech	N/A
Primer: Murine Mettl3 - Forward: GAAACAGCTGGACTCGCTTC			Synthesized by Sangon Biotech	N/A
Primer: Murine Mettl3 - Reverse： GGCACGGGACTATCACTACG			Synthesized by Sangon Biotech	N/A
Primer: Murine Cxcl10 - Forward: ATCATCCCTGCGAGCCTATCCT			Synthesized by Sangon Biotech	N/A
Primer: Murine Cxcl10 - Reverse： GACCTTTTTTGGCTAAACGCTTTC			Synthesized by Sangon Biotech	N/A
Primer: Murine Ccl5 - Forward: TCACCATATGGCTCGGACACCAC			Synthesized by Sangon Biotech	N/A
Primer: Murine Ccl5 - Reverse：TTGGCACACACTTGGCGGTTC			Synthesized by Sangon Biotech	N/A
Primer: Murine Ifn-beta - Forward: TCCTGCTGTGCTTCTCCACCACA			Synthesized by Sangon Biotech	N/A
Primer: Murine Ifn-beta - Reverse： AAGTCCGCCCTGTAGGTGAGGTT			Synthesized by Sangon Biotech	N/A
Primer: Murine Rig-I - Forward: AAGAGCCAGAGTGTCAGAATCT			Synthesized by Sangon Biotech	N/A
Primer: Murine Rig-I - Reverse: AGCTCCAGTTGGTAATTTCTTGG			Synthesized by Sangon Biotech	N/A
Primer: Human IFN-beta - Forward: CCAACAAGTGTCTCCTCCAAAT			Synthesized by Sangon Biotech	N/A
Primer: Human IFN-beta - Reverse： AATCTCCTCAGGGATGTCAAAGT			Synthesized by Sangon Biotech	N/A
Primer: Human ACTIN - Forward: CATGTACGTTGCTATCCAGGC			Synthesized by Sangon Biotech	N/A
Primer: Human ACTIN - Reverse： CTCCTTAATGTCACGCACGAT			Synthesized by Sangon Biotech	N/A
Murine sgMettl3 - Forward: CACCGCGCTTCGCGAGAGATTGCAG			Synthesized by Sangon Biotech	N/A
Murine sgMettl3 - Reverse：AAACCTGCAATCTCTCGCGAAGCGC			Synthesized by Sangon Biotech	N/A
Biotin-Poly(A:U): AUAUAUAUAUAUAUAUAUAUAUAUAUAUAUAUAUAUAUAUAUAUAUAUAU-Biotin			Synthesized by Sangon Biotech	N/A
Biotin-Poly(m6A:U): AUAUAUAUAUAUAUAUm6AUAUAUAUAUAUAUAUm6AUAUAUAUAUAUAUAUm6AU-Biotin			Synthesized by Sangon Biotech	N/A
Biotin-A2,964 CCUGGAUUCUAUCAGCCACUUCAAAUGAGCUAGUCUAACUUCUAGCUUCUGAACAAUCCCCGG			Synthesized by Sangon Biotech	N/A
Biotin-m6A2,964 CCUGGAUUCUAUCAGCCACUUCAAAUGAGCUAGUCUAACUUCUAGCUUCUGAm6ACAAUCCCCGG			Synthesized by Sangon Biotech	N/A
REAGENT or RESOURCE			SOURCE	IDENTIFIER
poly (dA:dT)			InvivoGen	CAT# tlrl-patn
poly (I:C)			InvivoGen	CAT# tlrl-pic
