# Supplementary material for: N6-methyladenosine RNA modification suppresses antiviral innate sensing pathways via reshaping double-stranded RNA
Source: Nat Commun. 2021 Mar 11;12:1582. doi: 10.1038/s41467-021-21904-y (PMC7952553; doi:10.1038/s41467-021-21904-y)
Supplement: Supplementary file 8 — Supplementary Data 4 [file 41467_2021_21904_MOESM8_ESM.xlsx]

## Sheet: Plasmids info.
Plasmids infromation
Plasmid: pEGFP-N1			Addgene	CAT#86776
Plasmid:pCDH-EGFP-N1			This paper	N/A
Plasmid: pCDH-EGFP-N1-Mettl3			This paper	N/A
Plasmid: pCDH-EGFP-N1-Mettl3-mut			This paper	N/A
Plasmid: pCDNA3.1-Flag			Addgene	CAT#52535
Plasmid: pGL3-IFN-β-luc			This paper	N/A
Plasmid: pEGFP-N1-METTL3			This paper	N/A
Plasmid: pCDNA3.1-Flag-METTL3			This paper	N/A
Plasmid: pLKO1-shMETTL3			This paper	N/A
Plasmid: px458M-Cas9-2A-eGFP-sgMettl3			This paper	N/A
Plasmid: pCDNA3.1-Flag-WTAP			This paper	N/A
Plasmid: pCDNA3.1-Flag-FTO			This paper	N/A
Plasmid: pCDNA3.1-Flag-ALKBH5			This paper	N/A
Plasmid: pCDNA3.1-Flag-METTL14			This paper	N/A
