# Supplementary material for: N6-methyladenosine RNA modification suppresses antiviral innate sensing pathways via reshaping double-stranded RNA
Source: Nat Commun. 2021 Mar 11;12:1582. doi: 10.1038/s41467-021-21904-y (PMC7952553; doi:10.1038/s41467-021-21904-y)
Supplement: Supplementary file 9 — Supplementary Data 5 [file 41467_2021_21904_MOESM9_ESM.xlsx]

## Sheet: ELISA Kit info.
REAGENT or RESOURCE			SOURCE	IDENTIFIER
ELISA Kit
Mouse IFN-β ELISA Kit			BioLegend	CAT#439407

## Sheet: Sofwares info.
REAGENT or RESOURCE			SOURCE
Sofwares
Image J			https://imagej.en.softonic.com
Graph Prism			https://www.graphpad.com
